# Supplementary material for: Crystal structure of 2-diazo­imidazole-4,5-dicarbo­nitrile
Source: Acta Crystallogr E Crystallogr Commun. 2015 Jun 17;71(Pt 7):o491. doi: 10.1107/S2056989015010944 (PMC4518995; doi:10.1107/S2056989015010944)
Supplement: Supplementary file 2 [file e-71-0o491-Isup2.hkl]

# 
# h,k,l, Fc-squared, Fo-squared, sigma(Fo-squared) and status flag 
# 
data_I
_shelx_title ' DDI in P3(2)21' 
_shelx_refln_list_code          4 
_shelx_F_calc_maximum      107.75 
_exptl_crystal_F_000       432.00 
_reflns_d_resolution_high  0.8005 
 
loop_ 
 _symmetry_equiv_pos_as_xyz 
 'x, y, z' 
 '-y, x-y, z+2/3' 
 '-x+y, -x, z+1/3' 
 'y, x, -z' 
 'x-y, -y, -z+1/3' 
 '-x, -x+y, -z+2/3' 
 
_cell_length_a     8.0746 
_cell_length_b     8.0746 
_cell_length_c    16.7315 
_cell_angle_alpha  90.000 
_cell_angle_beta   90.000 
_cell_angle_gamma 120.000 
 
_shelx_F_squared_multiplier     1.000 
 
loop_ 
 _refln_index_h 
 _refln_index_k 
 _refln_index_l 
 _refln_F_squared_calc 
 _refln_F_squared_meas 
 _refln_F_squared_sigma 
 _refln_observed_status 
   1   1   0     3471.16     3480.13     34.63 o 
  -1   2   0     3471.32     3634.15     35.22 o 
   0   2   0     6102.54     5883.37     50.11 o 
   1   2   0      570.46      550.24      4.37 o 
   2   2   0      565.86      552.04      5.67 o 
  -1   3   0      570.33      551.80      4.04 o 
   0   3   0      290.01      304.70      2.58 o 
   1   3   0       52.06       51.88      0.78 o 
   2   3   0      165.65      160.87      1.18 o 
   3   3   0      564.90      574.30      7.99 o 
  -2   4   0      565.53      551.13      5.01 o 
  -1   4   0       51.92       53.06      0.69 o 
   0   4   0       12.15       10.20      0.29 o 
   1   4   0      411.99      427.69      3.78 o 
   2   4   0      105.76      103.07      0.91 o 
   3   4   0       31.76       32.74      0.88 o 
   4   4   0      187.68      188.10      4.21 o 
  -2   5   0      165.67      161.49      1.31 o 
  -1   5   0      411.85      425.81      3.67 o 
   0   5   0       89.71       85.82      1.20 o 
   1   5   0       73.77       75.58      1.19 o 
   2   5   0       19.41       20.96      0.62 o 
   3   5   0      291.11      286.95      6.20 o 
   4   5   0        4.43        4.62      0.49 o 
   5   5   0      126.48      129.90      8.84 o 
  -3   6   0      564.92      571.16      5.44 o 
  -2   6   0      105.74      101.35      1.14 o 
  -1   6   0       73.76       77.73      1.70 o 
   0   6   0       31.25       28.98      0.62 o 
   1   6   0      104.75      102.25      1.97 o 
   2   6   0       42.14       41.21      0.93 o 
   3   6   0        6.01        7.18      0.59 o 
   4   6   0       85.67       83.53      1.94 o 
  -3   7   0       31.84       34.18      0.63 o 
  -2   7   0       19.39       19.94      0.60 o 
  -1   7   0      104.68       99.56      1.19 o 
   0   7   0        0.23        0.56      0.24 o 
   1   7   0       39.65       42.47      1.10 o 
   2   7   0        3.00        3.42      0.48 o 
  -4   8   0      187.76      190.54      2.92 o 
  -3   8   0      291.01      286.92      3.05 o 
  -2   8   0       42.21       42.98      1.31 o 
  -1   8   0       39.65       41.78      0.94 o 
   0   8   0        5.61        6.59      0.49 o 
   1   8   0       68.89       76.97      1.65 o 
  -4   9   0        4.42        5.14      0.44 o 
  -3   9   0        6.01        6.97      0.50 o 
  -2   9   0        2.99        3.59      0.41 o 
  -1   9   0       68.94       73.50      1.65 o 
  -5  10   0      126.59      133.31      3.19 o 
  -4  10   0       85.65       81.71      1.69 o 
  -1   1   1      101.51      102.36      0.83 o 
   0   1   1     1307.46     1242.84      6.92 o 
   1   1   1     1624.21     1494.55      8.02 o 
  -3   2   1     1715.95     1729.43      8.60 o 
  -2   2   1      247.73      221.35      1.38 o 
  -1   2   1     1623.86     1508.21     12.88 o 
   0   2   1      283.48      271.05      2.26 o 
   1   2   1     1035.49     1045.96      7.20 o 
   2   2   1      125.40      133.10      1.71 o 
  -5   3   1      209.40      203.31      1.79 o 
  -4   3   1       16.14       16.54      0.62 o 
  -3   3   1     4260.28     4190.04     24.31 o 
  -2   3   1     1715.46     1738.66     11.15 o 
  -1   3   1     1035.62     1040.95      6.31 o 
   0   3   1        1.47        1.79      0.13 o 
   1   3   1       27.18       28.60      0.61 o 
   2   3   1      183.97      192.78      2.01 o 
   3   3   1       28.27       28.48      0.76 o 
  -7   4   1      102.83      100.35      1.78 o 
  -6   4   1       35.32       35.63      0.54 o 
  -5   4   1       97.78      100.39      1.38 o 
  -4   4   1       20.87       26.51      0.50 o 
  -3   4   1       16.16       16.13      0.37 o 
  -2   4   1      125.50      132.21      1.15 o 
  -1   4   1       27.19       29.71      0.43 o 
   0   4   1        0.39        0.08      0.14 o 
   1   4   1      773.45      774.36      6.39 o 
   2   4   1       50.34       52.47      0.90 o 
   3   4   1      141.52      144.09      2.06 o 
   4   4   1        7.07        7.14      0.53 o 
  -9   5   1       54.90       55.22      1.32 o 
  -8   5   1       29.45       30.30      0.92 o 
  -7   5   1      248.16      242.44      2.58 o 
  -6   5   1       19.92       19.46      0.71 o 
  -5   5   1      443.19      469.91      4.66 o 
  -4   5   1       97.84      102.55      1.20 o 
  -3   5   1      209.49      203.01      1.56 o 
  -2   5   1      183.91      187.97      1.56 o 
  -1   5   1      773.48      777.75      5.72 o 
   0   5   1      142.60      142.23      1.47 o 
   1   5   1       34.24       31.26      0.95 o 
   2   5   1       86.62       88.78      1.31 o 
   3   5   1       63.96       63.54      1.34 o 
   4   5   1       20.42       19.68      0.87 o 
   5   5   1       27.96       30.85      1.07 o 
 -10   6   1       15.68       16.52      0.91 o 
  -9   6   1       82.82       78.45      1.61 o 
  -8   6   1      107.93      105.46      1.81 o 
  -7   6   1       44.20       41.55      1.55 o 
  -6   6   1      136.27      139.18      1.74 o 
  -5   6   1       19.94       19.73      0.62 o 
  -4   6   1       35.34       35.14      0.56 o 
  -3   6   1       28.29       28.80      0.48 o 
  -2   6   1       50.49       52.15      0.88 o 
  -1   6   1       34.13       32.06      0.83 o 
   0   6   1       76.92       84.11      1.56 o 
   1   6   1       43.90       42.63      0.82 o 
   2   6   1      126.88      124.05      1.89 o 
   3   6   1        6.43        6.20      0.67 o 
   4   6   1       10.51        9.88      0.63 o 
  -9   7   1       11.69       14.56      1.10 o 
  -8   7   1        8.40        7.99      0.61 o 
  -7   7   1      212.19      205.96      2.16 o 
  -6   7   1       44.21       40.89      0.87 o 
  -5   7   1      248.09      244.38      2.73 o 
  -4   7   1      102.86       99.39      1.15 o 
  -3   7   1      141.69      139.81      1.45 o 
  -2   7   1       86.49       86.52      1.31 o 
  -1   7   1       43.90       42.49      0.83 o 
   0   7   1      129.12      131.72      2.06 o 
   1   7   1       21.74       23.69      0.99 o 
   2   7   1       72.47       76.70      1.69 o 
  -9   8   1       17.06       17.49      0.89 o 
  -8   8   1       12.29       12.31      0.62 o 
  -7   8   1        8.42        8.01      0.43 o 
  -6   8   1      108.03      102.69      1.68 o 
  -5   8   1       29.49       30.79      0.98 o 
  -4   8   1        7.03        7.73      0.44 o 
  -3   8   1       64.04       63.93      1.17 o 
  -2   8   1      126.70      124.16      1.69 o 
  -1   8   1       21.76       23.36      1.03 o 
   0   8   1       51.94       53.48      1.13 o 
   1   8   1       16.74       17.81      0.92 o 
  -8   9   1       17.10       16.45      0.71 o 
  -7   9   1       11.71       12.95      0.66 o 
  -6   9   1       82.86       81.91      1.43 o 
  -5   9   1       54.91       54.85      1.24 o 
  -4   9   1       20.41       19.63      0.73 o 
  -3   9   1        6.41        6.59      0.50 o 
  -2   9   1       72.50       75.49      1.95 o 
  -1   9   1       16.74       19.34      0.76 o 
  -6  10   1       15.72       14.66      0.73 o 
  -5  10   1       27.90       30.80      1.05 o 
  -4  10   1       10.50        8.88      0.61 o 
  -1   1   2       66.98       72.55      0.46 o 
   0   1   2     2025.66     1960.17      9.76 o 
   1   1   2     3250.64     3036.58     19.28 o 
  -3   2   2     1226.78     1238.17      6.99 o 
  -2   2   2     3723.61     3650.98     23.53 o 
  -1   2   2     3251.30     3052.02     18.82 o 
   0   2   2     1159.68     1070.89      6.10 o 
   1   2   2      135.22      132.72      1.00 o 
   2   2   2      283.61      297.74      2.36 o 
  -5   3   2      277.27      287.30      2.17 o 
  -4   3   2      916.91      949.73      4.85 o 
  -3   3   2      580.00      576.23      6.90 o 
  -2   3   2     1226.93     1256.29      7.45 o 
  -1   3   2      135.10      132.18      0.91 o 
   0   3   2       26.72       21.33      0.33 o 
   1   3   2      318.42      326.65      2.38 o 
   2   3   2      713.65      733.44      5.39 o 
   3   3   2       80.15       80.93      1.33 o 
  -7   4   2      236.10      231.20      2.82 o 
  -6   4   2      158.29      146.74      1.33 o 
  -5   4   2       73.57       84.48      0.56 o 
  -4   4   2        5.22        3.84      0.23 o 
  -3   4   2      917.24      939.52      6.77 o 
  -2   4   2      283.51      297.52      2.18 o 
  -1   4   2      318.55      329.71      3.25 o 
   0   4   2       15.23       15.89      0.30 o 
   1   4   2      420.44      419.39      3.27 o 
   2   4   2      100.32       98.92      1.64 o 
   3   4   2      166.49      168.36      4.63 o 
   4   4   2        4.03        3.81      0.42 o 
  -9   5   2        0.28        0.21      0.30 o 
  -8   5   2       17.19       17.65      1.28 o 
  -7   5   2      131.19      132.26      1.68 o 
  -6   5   2       77.01       76.96      0.79 o 
  -5   5   2       81.55       92.58      1.32 o 
  -4   5   2       73.54       85.25      1.07 o 
  -3   5   2      277.44      288.95      2.33 o 
  -2   5   2      713.71      726.24      4.62 o 
  -1   5   2      420.36      413.17      3.67 o 
   0   5   2      415.01      403.76      3.32 o 
   1   5   2       25.18       27.57      0.61 o 
   2   5   2      168.51      173.23      2.47 o 
   3   5   2       31.57       31.99      1.12 o 
   4   5   2       52.04       52.24      1.15 o 
   5   5   2       17.94       20.28      0.86 o 
  -9   6   2        4.16        4.09      0.51 o 
  -8   6   2      157.75      145.78      3.77 o 
  -7   6   2       43.98       41.70      0.89 o 
  -6   6   2        8.49       10.26      0.46 o 
  -5   6   2       77.07       78.15      1.29 o 
  -4   6   2      158.28      148.35      1.52 o 
  -3   6   2       80.03       80.78      0.86 o 
  -2   6   2      100.28       98.53      1.28 o 
  -1   6   2       25.20       26.71      0.52 o 
   0   6   2       87.44       85.67      1.14 o 
   1   6   2      171.13      168.31      1.84 o 
   2   6   2       27.09       27.29      0.72 o 
   3   6   2       39.06       42.18      1.19 o 
  -9   7   2       42.65       45.18      1.44 o 
  -8   7   2       66.23       66.65      1.43 o 
  -7   7   2      268.95      270.43      2.82 o 
  -6   7   2       43.92       42.27      1.00 o 
  -5   7   2      131.18      133.37      1.54 o 
  -4   7   2      235.98      228.72      2.22 o 
  -3   7   2      166.29      167.03      1.64 o 
  -2   7   2      168.87      171.78      1.99 o 
  -1   7   2      171.27      164.57      2.77 o 
   0   7   2      218.34      203.76      4.56 o 
   1   7   2       50.46       52.26      1.08 o 
   2   7   2       53.75       55.92      1.19 o 
  -9   8   2        0.09        0.16      0.32 o 
  -8   8   2        0.03       -0.21      0.30 o 
  -7   8   2       66.23       65.26      1.03 o 
  -6   8   2      157.74      148.24      1.73 o 
  -5   8   2       17.23       16.96      0.65 o 
  -4   8   2        4.02        4.04      0.34 o 
  -3   8   2       31.48       31.78      0.72 o 
  -2   8   2       27.06       26.25      0.74 o 
  -1   8   2       50.46       50.91      1.04 o 
   0   8   2       13.39       16.17      0.70 o 
   1   8   2       60.63       55.81      1.20 o 
  -8   9   2        0.09        0.45      0.29 o 
  -7   9   2       42.63       44.72      1.96 o 
  -6   9   2        4.15        5.37      0.65 o 
  -5   9   2        0.28        0.60      0.28 o 
  -4   9   2       52.04       50.28      1.09 o 
  -3   9   2       39.00       40.64      0.99 o 
  -2   9   2       53.75       54.83      1.13 o 
  -1   9   2       60.66       58.04      1.33 o 
  -5  10   2       17.94       19.70      0.96 o 
   0   0   3      787.22      798.78      7.74 o 
  -1   1   3      244.70      203.67      1.17 o 
   0   1   3     3842.56     3780.94     25.39 o 
   1   1   3     2058.17     2022.17      9.25 o 
  -3   2   3      456.05      481.77      2.52 o 
  -2   2   3    11609.21    11247.10     54.17 o 
  -1   2   3     2058.11     2012.90     11.05 o 
   0   2   3    10932.62    10588.47     89.65 o 
   1   2   3      327.22      329.71      1.95 o 
   2   2   3      939.09      971.79      5.97 o 
  -5   3   3       50.46       51.47      0.63 o 
  -4   3   3      605.51      613.69      3.07 o 
  -3   3   3     1546.56     1510.14      7.85 o 
  -2   3   3      456.43      483.98      3.15 o 
  -1   3   3      327.00      329.88      1.91 o 
   0   3   3      108.79      108.30      1.06 o 
   1   3   3       89.67       88.29      0.75 o 
   2   3   3       25.43       23.08      0.56 o 
   3   3   3       84.61       84.97      1.17 o 
  -7   4   3       39.31       34.33      0.90 o 
  -6   4   3        2.24        3.13      0.17 o 
  -5   4   3       20.83       27.34      0.32 o 
  -4   4   3       50.52       50.65      0.60 o 
  -3   4   3      605.26      610.03      5.08 o 
  -2   4   3      939.23      976.12      6.65 o 
  -1   4   3       89.59       87.09      0.84 o 
   0   4   3        0.03        0.11      0.11 o 
   1   4   3       10.70       10.59      0.30 o 
   2   4   3      364.77      380.85      3.24 o 
   3   4   3       30.04       30.38      0.76 o 
   4   4   3       27.31       23.83      0.94 o 
  -9   5   3        3.37        3.86      0.42 o 
  -8   5   3      284.81      281.47      3.45 o 
  -7   5   3       30.66       30.51      0.87 o 
  -6   5   3      541.20      520.09      3.55 o 
  -5   5   3       97.17       96.26      1.18 o 
  -4   5   3       20.87       27.53      0.53 o 
  -3   5   3       50.44       51.62      0.57 o 
  -2   5   3       25.39       22.33      0.55 o 
  -1   5   3       10.69       10.43      0.27 o 
   0   5   3        0.14       -0.11      0.14 o 
   1   5   3        1.39        1.15      0.34 o 
   2   5   3       51.95       51.59      0.91 o 
   3   5   3       57.39       56.45      1.12 o 
   4   5   3      126.51      134.07      1.95 o 
  -9   6   3       17.99       19.20      0.80 o 
  -8   6   3       33.57       34.49      1.66 o 
  -7   6   3      177.19      176.35      4.32 o 
  -6   6   3        0.20        0.36      0.19 o 
  -5   6   3      541.15      513.59      5.14 o 
  -4   6   3        2.22        2.83      0.21 o 
  -3   6   3       84.57       83.74      0.97 o 
  -2   6   3      364.91      375.27      3.45 o 
  -1   6   3        1.38        1.39      0.18 o 
   0   6   3      116.28      116.22      1.38 o 
   1   6   3       57.80       58.03      0.97 o 
   2   6   3      177.02      182.82      2.27 o 
   3   6   3       39.82       40.47      1.14 o 
  -9   7   3        1.49        1.74      0.36 o 
  -8   7   3       18.96       16.12      1.18 o 
  -7   7   3        4.01        3.75      0.27 o 
  -6   7   3      177.23      170.29      2.32 o 
  -5   7   3       30.64       29.02      0.73 o 
  -4   7   3       39.47       35.80      0.90 o 
  -3   7   3       30.01       31.00      0.61 o 
  -2   7   3       51.97       51.81      0.99 o 
  -1   7   3       57.78       58.88      1.05 o 
   0   7   3       49.89       47.61      0.99 o 
   1   7   3       42.59       42.53      1.00 o 
   2   7   3        4.05        4.52      0.45 o 
  -9   8   3        0.55        0.17      0.30 o 
  -8   8   3        0.84        0.59      0.26 o 
  -7   8   3       19.00       16.73      0.57 o 
  -6   8   3       33.59       36.29      1.14 o 
  -5   8   3      284.84      279.46      4.17 o 
  -4   8   3       27.28       24.30      0.81 o 
  -3   8   3       57.47       59.30      0.99 o 
  -2   8   3      177.08      185.93      3.96 o 
  -1   8   3       42.53       45.29      0.98 o 
   0   8   3        1.17        1.24      0.31 o 
   1   8   3        9.46       10.31      0.69 o 
  -8   9   3        0.54        0.37      0.42 o 
  -7   9   3        1.49        2.04      0.27 o 
  -6   9   3       17.99       18.95      0.72 o 
  -5   9   3        3.39        3.81      0.41 o 
  -4   9   3      126.46      135.30      2.54 o 
  -3   9   3       39.78       39.19      0.97 o 
  -2   9   3        4.06        4.21      0.42 o 
  -1   9   3        9.47       10.26      0.70 o 
  -1   1   4      351.76      329.04      1.94 o 
   0   1   4      379.17      389.71      2.39 o 
   1   1   4      250.21      286.49      1.74 o 
  -3   2   4      393.67      376.47      2.16 o 
  -2   2   4     1310.42     1357.55      7.18 o 
  -1   2   4      250.19      284.53      1.38 o 
   0   2   4      172.78      172.72      0.94 o 
   1   2   4      822.81      832.85      3.92 o 
   2   2   4      290.70      299.57      1.65 o 
  -5   3   4     1466.66     1494.83      6.97 o 
  -4   3   4      408.14      407.84      2.50 o 
  -3   3   4     3275.90     3347.15     17.65 o 
  -2   3   4      393.80      373.85      2.39 o 
  -1   3   4      823.09      832.33      4.32 o 
   0   3   4        2.26        1.54      0.08 o 
   1   3   4       99.17       94.00      0.80 o 
   2   3   4       79.93       79.67      0.79 o 
   3   3   4      111.39      109.64      0.90 o 
  -7   4   4      111.02      109.05      1.10 o 
  -6   4   4       32.53       33.79      0.42 o 
  -5   4   4      699.32      714.52      3.87 o 
  -4   4   4        6.67        8.41      0.21 o 
  -3   4   4      408.21      406.69      2.16 o 
  -2   4   4      290.55      299.00      1.99 o 
  -1   4   4       99.22       93.82      0.72 o 
   0   4   4      182.04      173.50      1.42 o 
   1   4   4      281.75      292.91      2.12 o 
   2   4   4       15.33       14.80      0.41 o 
   3   4   4      119.00      119.68      2.05 o 
   4   4   4      103.54      104.06      1.63 o 
  -9   5   4       15.33       16.22      0.73 o 
  -8   5   4       41.22       42.57      0.97 o 
  -7   5   4       65.09       63.74      1.14 o 
  -6   5   4       27.81       27.15      0.47 o 
  -5   5   4      260.72      260.29      1.71 o 
  -4   5   4      699.40      714.56      3.86 o 
  -3   5   4     1466.62     1497.97      8.68 o 
  -2   5   4       79.98       79.63      0.70 o 
  -1   5   4      281.77      291.08      2.24 o 
   0   5   4      200.86      212.37      1.78 o 
   1   5   4       49.36       51.74      0.84 o 
   2   5   4       27.33       25.57      0.81 o 
   3   5   4       31.21       33.18      0.95 o 
   4   5   4       42.49       39.36      0.99 o 
  -9   6   4        2.03        2.92      0.40 o 
  -8   6   4        4.00        3.44      0.39 o 
  -7   6   4        0.83        0.88      0.25 o 
  -6   6   4      330.30      322.60      4.71 o 
  -5   6   4       27.81       27.85      0.46 o 
  -4   6   4       32.47       34.42      0.53 o 
  -3   6   4      111.50      110.09      1.08 o 
  -2   6   4       15.28       15.10      0.53 o 
  -1   6   4       49.34       51.23      0.92 o 
   0   6   4       13.37       13.52      0.61 o 
   1   6   4       58.02       55.76      1.05 o 
   2   6   4       15.83       16.50      0.68 o 
   3   6   4       49.62       48.42      1.24 o 
  -9   7   4       11.59       12.19      0.67 o 
  -8   7   4       60.50       60.48      1.22 o 
  -7   7   4        1.65        2.14      0.37 o 
  -6   7   4        0.83        0.86      0.26 o 
  -5   7   4       65.21       62.41      1.18 o 
  -4   7   4      111.00      109.93      1.34 o 
  -3   7   4      119.00      120.59      1.32 o 
  -2   7   4       27.34       26.11      0.68 o 
  -1   7   4       58.07       55.20      1.18 o 
   0   7   4      194.62      208.56      3.60 o 
   1   7   4       60.51       60.31      1.19 o 
   2   7   4       60.88       59.49      1.25 o 
  -9   8   4        7.14        7.12      0.57 o 
  -8   8   4       10.09       10.25      0.56 o 
  -7   8   4       60.52       61.79      1.63 o 
  -6   8   4        3.99        3.35      0.28 o 
  -5   8   4       41.23       41.23      0.93 o 
  -4   8   4      103.58      103.96      2.07 o 
  -3   8   4       31.22       33.91      0.75 o 
  -2   8   4       15.86       16.39      0.61 o 
  -1   8   4       60.56       59.04      1.19 o 
   0   8   4      199.32      201.20      2.88 o 
   1   8   4        5.19        4.97      0.50 o 
  -8   9   4        7.13        7.38      0.57 o 
  -7   9   4       11.62       13.21      0.60 o 
  -6   9   4        2.03        2.57      0.38 o 
  -5   9   4       15.25       15.60      0.71 o 
  -4   9   4       42.48       40.30      1.13 o 
  -3   9   4       49.62       50.59      1.26 o 
  -2   9   4       60.88       63.12      1.41 o 
  -1   9   4        5.19        4.77      0.54 o 
  -1   1   5      585.40      566.57      3.06 o 
   0   1   5      883.95      922.05      5.17 o 
   1   1   5      622.09      655.88      4.00 o 
  -3   2   5      745.45      785.19      4.27 o 
  -2   2   5      389.50      404.62      2.11 o 
  -1   2   5      621.83      655.38      4.36 o 
   0   2   5       88.43       86.02      0.57 o 
   1   2   5       19.65       21.79      0.24 o 
   2   2   5      286.86      297.92      1.67 o 
  -5   3   5      275.22      279.46      1.78 o 
  -4   3   5      713.03      742.97      4.34 o 
  -3   3   5      306.00      302.30      1.83 o 
  -2   3   5      745.59      777.03      3.83 o 
  -1   3   5       19.61       21.94      0.25 o 
   0   3   5      324.80      368.53      1.82 o 
   1   3   5      521.63      545.61      2.73 o 
   2   3   5       23.51       27.32      0.36 o 
   3   3   5       97.12       94.21      0.79 o 
  -7   4   5      188.08      187.66      1.51 o 
  -6   4   5       11.83       12.33      0.30 o 
  -5   4   5      134.54      136.06      1.08 o 
  -4   4   5      234.31      232.78      1.52 o 
  -3   4   5      712.68      737.66      3.72 o 
  -2   4   5      286.68      297.31      1.61 o 
  -1   4   5      521.68      545.74      3.30 o 
   0   4   5      422.35      428.63      2.70 o 
   1   4   5       97.14       95.68      0.87 o 
   2   4   5      143.30      139.79      1.14 o 
   3   4   5       18.69       17.82      0.42 o 
   4   4   5      114.94      112.06      1.94 o 
  -9   5   5       36.79       40.46      1.01 o 
  -8   5   5       84.09       83.41      1.70 o 
  -7   5   5       58.43       55.08      1.06 o 
  -6   5   5      208.25      194.25      1.75 o 
  -5   5   5      343.18      340.72      2.30 o 
  -4   5   5      134.41      135.62      1.00 o 
  -3   5   5      275.29      279.43      1.62 o 
  -2   5   5       23.37       27.49      0.55 o 
  -1   5   5       97.00       94.43      0.88 o 
   0   5   5       11.69       11.40      0.31 o 
   1   5   5      105.38      107.50      1.49 o 
   2   5   5      207.42      214.26      5.89 o 
   3   5   5      212.22      214.89      2.00 o 
   4   5   5       45.97       46.05      1.23 o 
  -9   6   5       39.49       31.97      0.92 o 
  -8   6   5       39.20       37.46      0.94 o 
  -7   6   5       14.16       13.69      0.51 o 
  -6   6   5      246.93      239.65      2.71 o 
  -5   6   5      208.06      195.44      1.37 o 
  -4   6   5       11.85       12.24      0.30 o 
  -3   6   5       97.09       92.54      0.97 o 
  -2   6   5      143.34      139.70      1.46 o 
  -1   6   5      105.49      105.29      1.24 o 
   0   6   5       34.02       33.57      0.89 o 
   1   6   5      158.95      153.88      2.19 o 
   2   6   5        5.29        4.40      0.42 o 
   3   6   5       30.41       32.19      0.72 o 
  -9   7   5       26.94       25.69      0.94 o 
  -8   7   5       39.01       39.12      0.93 o 
  -7   7   5        9.55        7.01      0.37 o 
  -6   7   5       14.17       13.66      0.41 o 
  -5   7   5       58.44       57.10      0.84 o 
  -4   7   5      188.09      188.26      1.77 o 
  -3   7   5       18.65       18.64      0.44 o 
  -2   7   5      207.13      205.24      2.38 o 
  -1   7   5      158.80      151.50      2.24 o 
   0   7   5        5.95        8.00      0.76 o 
   1   7   5       26.50       27.75      1.23 o 
   2   7   5       62.96       64.79      1.47 o 
  -8   8   5       36.13       33.74      0.85 o 
  -7   8   5       39.01       39.71      0.85 o 
  -6   8   5       39.21       37.10      0.72 o 
  -5   8   5       83.93       84.06      1.12 o 
  -4   8   5      114.96      110.62      1.64 o 
  -3   8   5      212.19      214.52      2.48 o 
  -2   8   5        5.30        5.17      0.41 o 
  -1   8   5       26.54       28.40      1.28 o 
   0   8   5        0.81        1.22      0.32 o 
  -7   9   5       26.94       28.39      0.75 o 
  -6   9   5       39.56       33.13      0.75 o 
  -5   9   5       36.86       40.70      0.77 o 
  -4   9   5       45.91       42.57      1.52 o 
  -3   9   5       30.39       33.04      1.72 o 
  -2   9   5       63.06       60.69      1.40 o 
   0   0   6     5356.10     5251.46     88.49 o 
  -1   1   6        9.76        6.05      0.19 o 
   0   1   6      266.00      269.47      1.58 o 
   1   1   6      259.65      270.77      1.70 o 
  -3   2   6      413.25      439.42      2.55 o 
  -2   2   6      410.56      384.55      2.44 o 
  -1   2   6      259.67      267.71      1.61 o 
   0   2   6        1.28        2.41      0.14 o 
   1   2   6       15.03       16.94      0.25 o 
   2   2   6      450.84      448.04      2.64 o 
  -5   3   6      299.10      302.26      1.97 o 
  -4   3   6      121.07      124.36      1.00 o 
  -3   3   6      612.63      625.56      3.35 o 
  -2   3   6      413.11      437.15      2.53 o 
  -1   3   6       15.04       17.41      0.27 o 
   0   3   6      132.57      137.47      0.82 o 
   1   3   6      331.45      344.20      1.77 o 
   2   3   6      122.64      125.21      0.90 o 
   3   3   6      123.63      111.56      0.93 o 
  -7   4   6      441.46      422.23      4.81 o 
  -6   4   6      275.57      272.78      2.08 o 
  -5   4   6      491.81      470.56      2.96 o 
  -4   4   6      633.76      649.09      3.90 o 
  -3   4   6      121.22      123.02      0.85 o 
  -2   4   6      451.16      443.35      3.03 o 
  -1   4   6      331.57      342.43      1.89 o 
   0   4   6      850.43      848.73      4.10 o 
   1   4   6       93.94      100.51      0.81 o 
   2   4   6       41.07       39.91      0.54 o 
   3   4   6       51.39       51.12      0.68 o 
   4   4   6       94.88       95.08      1.76 o 
  -9   5   6      115.82      116.13      2.15 o 
  -8   5   6        1.14        0.98      0.29 o 
  -7   5   6        7.81        6.50      0.40 o 
  -6   5   6      285.03      269.59      2.01 o 
  -5   5   6      480.68      470.06      3.23 o 
  -4   5   6      491.92      474.74      2.70 o 
  -3   5   6      299.03      305.62      1.76 o 
  -2   5   6      122.87      122.80      0.87 o 
  -1   5   6       93.97       98.96      0.85 o 
   0   5   6       84.36       85.38      0.77 o 
   1   5   6      112.07      117.11      1.11 o 
   2   5   6       47.88       46.89      0.74 o 
   3   5   6      130.76      133.50      1.47 o 
   4   5   6      144.66      144.66      2.32 o 
  -9   6   6        0.87        0.70      0.32 o 
  -8   6   6        2.70        2.95      0.38 o 
  -7   6   6       47.97       45.08      0.81 o 
  -6   6   6       14.90       14.55      0.69 o 
  -5   6   6      285.14      272.44      1.78 o 
  -4   6   6      275.50      278.42      1.95 o 
  -3   6   6      123.61      112.45      0.96 o 
  -2   6   6       41.10       40.04      0.57 o 
  -1   6   6      112.07      116.28      1.31 o 
   0   6   6      180.66      185.95      2.15 o 
   1   6   6       66.98       67.29      0.91 o 
   2   6   6       78.73       77.78      1.10 o 
   3   6   6       36.46       37.09      0.77 o 
  -9   7   6        1.76        1.40      0.41 o 
  -8   7   6      113.10      114.67      2.36 o 
  -7   7   6        4.36        4.73      0.36 o 
  -6   7   6       48.01       44.77      1.27 o 
  -5   7   6        7.81        7.85      0.37 o 
  -4   7   6      441.56      425.91      2.75 o 
  -3   7   6       51.37       51.80      0.71 o 
  -2   7   6       47.93       48.26      0.92 o 
  -1   7   6       67.08       65.15      1.14 o 
   0   7   6        3.34        3.59      0.38 o 
   1   7   6      142.98      146.83      1.55 o 
   2   7   6       69.30       77.38      1.17 o 
  -8   8   6       33.64       31.79      0.94 o 
  -7   8   6      113.10      120.34      2.38 o 
  -6   8   6        2.68        2.66      0.33 o 
  -5   8   6        1.16        1.03      0.24 o 
  -4   8   6       94.90       96.26      1.23 o 
  -3   8   6      130.73      131.98      1.41 o 
  -2   8   6       78.70       78.71      1.52 o 
  -1   8   6      142.93      149.82      3.04 o 
   0   8   6       99.72      103.54      1.73 o 
  -7   9   6        1.75        1.57      0.32 o 
  -6   9   6        0.87        0.48      0.28 o 
  -5   9   6      115.83      121.26      2.45 o 
  -4   9   6      144.67      146.86      1.70 o 
  -3   9   6       36.42       36.33      1.03 o 
  -2   9   6       69.33       74.83      1.44 o 
  -1   1   7       13.11       12.11      0.24 o 
   0   1   7      416.84      445.00      2.66 o 
   1   1   7      270.18      292.75      1.74 o 
  -3   2   7       52.66       54.57      0.54 o 
  -2   2   7       96.09       93.16      0.96 o 
  -1   2   7      270.03      292.49      1.83 o 
   0   2   7       83.18       89.73      0.63 o 
   1   2   7      390.89      395.56      2.14 o 
   2   2   7      378.40      382.53      2.22 o 
  -5   3   7       21.92       22.75      0.42 o 
  -4   3   7       85.46       88.62      0.76 o 
  -3   3   7     2570.91     2611.17     13.13 o 
  -2   3   7       52.59       53.50      0.49 o 
  -1   3   7      391.05      392.83      2.14 o 
   0   3   7      340.82      334.09      1.85 o 
   1   3   7      305.06      308.13      1.64 o 
   2   3   7       42.82       44.05      0.53 o 
   3   3   7      226.49      223.01      2.02 o 
  -7   4   7       37.64       37.82      0.70 o 
  -6   4   7        2.68        3.65      0.21 o 
  -5   4   7      115.70      116.90      1.08 o 
  -4   4   7      622.55      654.14      3.94 o 
  -3   4   7       85.42       88.05      0.71 o 
  -2   4   7      378.38      380.52      2.10 o 
  -1   4   7      304.79      308.86      1.75 o 
   0   4   7      244.64      246.95      1.47 o 
   1   4   7      175.83      175.04      1.18 o 
   2   4   7        2.81        3.35      0.21 o 
   3   4   7      158.13      152.78      1.51 o 
   4   4   7        5.01        6.31      0.55 o 
  -9   5   7        0.77        1.81      0.44 o 
  -8   5   7       31.80       33.26      0.87 o 
  -7   5   7      361.73      348.07      2.97 o 
  -6   5   7      178.86      178.07      1.51 o 
  -5   5   7     1410.78     1400.22      9.24 o 
  -4   5   7      115.80      116.54      1.03 o 
  -3   5   7       21.96       22.75      0.34 o 
  -2   5   7       42.72       44.69      0.44 o 
  -1   5   7      176.03      174.24      1.23 o 
   0   5   7        5.35        5.86      0.25 o 
   1   5   7       28.07       28.88      0.49 o 
   2   5   7       72.05       72.73      0.93 o 
   3   5   7      144.25      152.14      1.73 o 
   4   5   7        8.92        7.94      0.63 o 
  -9   6   7       14.93       16.01      0.80 o 
  -8   6   7       48.07       45.36      1.03 o 
  -7   6   7      239.27      229.82      2.17 o 
  -6   6   7       68.75       75.96      1.10 o 
  -5   6   7      178.89      180.36      1.56 o 
  -4   6   7        2.68        3.73      0.21 o 
  -3   6   7      226.52      224.34      1.63 o 
  -2   6   7        2.81        3.94      0.26 o 
  -1   6   7       28.14       29.53      0.47 o 
   0   6   7       18.53       17.78      0.47 o 
   1   6   7       15.58       16.15      0.50 o 
   2   6   7        9.66       11.13      0.60 o 
   3   6   7       23.46       23.66      0.93 o 
  -9   7   7       12.23       10.60      0.63 o 
  -8   7   7       26.29       29.84      0.80 o 
  -7   7   7        1.91        2.16      0.32 o 
  -6   7   7      239.02      224.51      3.62 o 
  -5   7   7      361.72      358.65      2.81 o 
  -4   7   7       37.68       36.94      0.59 o 
  -3   7   7      158.08      152.40      1.45 o 
  -2   7   7       72.07       70.99      1.00 o 
  -1   7   7       15.60       14.81      0.62 o 
   0   7   7        6.99        8.42      0.45 o 
   1   7   7       10.17        9.99      0.49 o 
   2   7   7        6.19        6.90      0.45 o 
  -8   8   7        2.13        1.92      0.46 o 
  -7   8   7       26.29       30.55      0.99 o 
  -6   8   7       48.10       46.52      1.49 o 
  -5   8   7       31.82       33.73      0.67 o 
  -4   8   7        5.01        6.64      0.34 o 
  -3   8   7      144.28      148.02      1.54 o 
  -2   8   7        9.65       10.96      0.49 o 
  -1   8   7       10.18        9.81      0.48 o 
   0   8   7        3.99        3.81      0.36 o 
  -7   9   7       12.21        9.95      0.63 o 
  -6   9   7       14.96       15.64      0.80 o 
  -5   9   7        0.77        1.59      0.29 o 
  -4   9   7        8.94        8.46      0.52 o 
  -3   9   7       23.48       21.21      0.67 o 
  -2   9   7        6.17        6.75      0.48 o 
  -1   1   8       72.21       59.74      0.61 o 
   0   1   8       49.75       54.92      0.53 o 
   1   1   8      113.92      139.03      0.90 o 
  -3   2   8       14.43       20.27      0.34 o 
  -2   2   8       12.54       12.45      0.24 o 
  -1   2   8      113.83      138.70      0.93 o 
   0   2   8       68.23       80.01      0.63 o 
   1   2   8      239.92      242.12      1.48 o 
   2   2   8       25.19       23.84      0.34 o 
  -5   3   8       40.99       44.03      0.56 o 
  -4   3   8       96.97      106.47      0.93 o 
  -3   3   8        0.01        0.25      0.09 o 
  -2   3   8       14.52       20.42      0.30 o 
  -1   3   8      239.81      239.64      1.47 o 
   0   3   8       41.41       51.91      0.46 o 
   1   3   8       75.06       79.39      0.65 o 
   2   3   8      418.59      425.72      2.53 o 
   3   3   8      101.63       95.95      0.92 o 
  -7   4   8      205.95      198.40      2.04 o 
  -6   4   8      197.48      194.49      1.49 o 
  -5   4   8      226.77      223.52      1.76 o 
  -4   4   8       29.55       28.72      0.53 o 
  -3   4   8       96.83      106.69      0.96 o 
  -2   4   8       25.28       24.36      0.36 o 
  -1   4   8       75.04       78.99      0.71 o 
   0   4   8       79.60       83.24      0.90 o 
   1   4   8      181.47      173.09      1.27 o 
   2   4   8      185.64      188.69      2.43 o 
   3   4   8       13.73       13.51      0.50 o 
   4   4   8       15.34       14.27      0.76 o 
  -9   5   8       13.65       13.59      0.80 o 
  -8   5   8       58.98       58.09      1.18 o 
  -7   5   8       87.33       80.79      1.05 o 
  -6   5   8      219.34      204.63      1.87 o 
  -5   5   8        1.49        3.36      0.26 o 
  -4   5   8      226.76      222.95      1.78 o 
  -3   5   8       40.97       43.78      0.50 o 
  -2   5   8      418.34      427.04      2.65 o 
  -1   5   8      181.44      172.82      1.24 o 
   0   5   8      161.86      175.06      1.28 o 
   1   5   8      166.26      165.19      1.35 o 
   2   5   8      353.32      359.56      2.74 o 
   3   5   8        7.51        7.50      0.45 o 
   4   5   8        3.92        3.26      0.46 o 
  -9   6   8       45.42       45.26      1.26 o 
  -8   6   8       12.96       15.76      0.73 o 
  -7   6   8       69.71       65.73      0.93 o 
  -6   6   8        3.43        5.33      0.32 o 
  -5   6   8      219.45      207.20      2.69 o 
  -4   6   8      197.40      195.95      1.70 o 
  -3   6   8      101.53       94.93      0.97 o 
  -2   6   8      185.70      186.85      1.67 o 
  -1   6   8      166.14      165.54      1.58 o 
   0   6   8       34.54       33.68      0.58 o 
   1   6   8       29.35       29.57      0.61 o 
   2   6   8       12.91       12.31      0.53 o 
   3   6   8        0.27        0.37      0.49 o 
  -8   7   8       46.75       45.09      0.99 o 
  -7   7   8       47.53       40.48      0.86 o 
  -6   7   8       69.74       67.20      1.20 o 
  -5   7   8       87.32       81.33      1.09 o 
  -4   7   8      205.87      197.38      2.10 o 
  -3   7   8       13.73       14.62      0.45 o 
  -2   7   8      353.49      353.87      3.29 o 
  -1   7   8       29.33       29.32      0.67 o 
   0   7   8      401.15      398.27      3.30 o 
   1   7   8      126.60      131.27      1.68 o 
  -8   8   8        3.32        4.28      0.48 o 
  -7   8   8       46.67       44.82      1.17 o 
  -6   8   8       12.95       14.79      0.69 o 
  -5   8   8       59.00       60.64      1.37 o 
  -4   8   8       15.35       16.55      0.56 o 
  -3   8   8        7.48        7.25      0.43 o 
  -2   8   8       12.94       12.85      0.53 o 
  -1   8   8      126.50      131.64      1.81 o 
   0   8   8       62.78       70.79      1.15 o 
  -6   9   8       45.46       44.18      1.29 o 
  -5   9   8       13.62       14.34      0.64 o 
  -4   9   8        3.91        3.27      0.40 o 
  -3   9   8        0.27        0.26      0.26 o 
   0   0   9      125.65      125.01      3.04 o 
  -1   1   9      120.06      140.24      1.12 o 
   0   1   9       36.78       38.48      0.46 o 
   1   1   9       21.58       19.98      0.32 o 
  -3   2   9      253.20      257.89      1.76 o 
  -2   2   9       30.77       29.52      0.38 o 
  -1   2   9       21.65       20.00      0.28 o 
   0   2   9     1675.51     1662.39      8.45 o 
   1   2   9      123.62      124.90      0.91 o 
   2   2   9      186.23      180.11      1.19 o 
  -5   3   9      207.99      200.27      1.53 o 
  -4   3   9        3.30        5.02      0.23 o 
  -3   3   9      169.73      171.25      1.17 o 
  -2   3   9      253.18      256.76      1.60 o 
  -1   3   9      123.53      123.07      1.00 o 
   0   3   9        0.17        0.46      0.10 o 
   1   3   9      177.26      176.66      1.21 o 
   2   3   9      186.48      180.08      1.28 o 
   3   3   9      182.83      180.76      1.42 o 
  -7   4   9       78.81       79.03      1.16 o 
  -6   4   9      228.59      224.54      1.67 o 
  -5   4   9       29.21       24.64      0.47 o 
  -4   4   9        4.52        3.03      0.22 o 
  -3   4   9        3.30        4.82      0.21 o 
  -2   4   9      186.22      179.78      1.24 o 
  -1   4   9      177.16      175.08      1.29 o 
   0   4   9        0.44        0.08      0.11 o 
   1   4   9        7.21        7.39      0.29 o 
   2   4   9        7.22        8.48      0.33 o 
   3   4   9       78.94       75.98      1.30 o 
   4   4   9       86.33       85.42      1.65 o 
  -9   5   9        8.85        8.43      0.74 o 
  -8   5   9       68.96       67.73      1.29 o 
  -7   5   9       54.67       51.67      0.86 o 
  -6   5   9       26.03       25.24      0.60 o 
  -5   5   9       15.34       15.73      0.53 o 
  -4   5   9       29.20       24.63      0.45 o 
  -3   5   9      208.00      199.77      1.46 o 
  -2   5   9      186.47      178.20      1.50 o 
  -1   5   9        7.23        8.21      0.36 o 
   0   5   9       26.42       27.95      0.50 o 
   1   5   9      307.19      302.41      2.40 o 
   2   5   9      258.55      256.57      2.31 o 
   3   5   9        6.82        7.64      0.46 o 
   4   5   9       23.88       24.17      0.94 o 
  -8   6   9       78.70       70.89      2.00 o 
  -7   6   9      146.84      154.52      1.79 o 
  -6   6   9      154.90      152.87      1.81 o 
  -5   6   9       25.94       24.37      0.55 o 
  -4   6   9      228.59      223.99      2.02 o 
  -3   6   9      182.86      178.50      1.88 o 
  -2   6   9        7.20        8.05      0.36 o 
  -1   6   9      306.96      308.34      2.47 o 
   0   6   9       10.27       10.13      0.41 o 
   1   6   9      155.32      157.54      1.58 o 
   2   6   9        8.63        8.16      0.61 o 
  -8   7   9        1.41        1.85      0.34 o 
  -7   7   9      143.93      136.16      2.28 o 
  -6   7   9      146.91      152.20      2.21 o 
  -5   7   9       54.68       50.58      0.91 o 
  -4   7   9       78.82       80.59      1.02 o 
  -3   7   9       78.99       74.98      1.13 o 
  -2   7   9      258.61      252.85      2.85 o 
  -1   7   9      155.40      154.26      1.69 o 
   0   7   9      199.04      209.97      3.26 o 
   1   7   9       23.32       21.80      0.71 o 
  -7   8   9        1.42        1.86      0.40 o 
  -6   8   9       78.64       72.62      1.35 o 
  -5   8   9       68.96       69.36      1.28 o 
  -4   8   9       86.37       87.73      1.35 o 
  -3   8   9        6.81        6.48      0.45 o 
  -2   8   9        8.64        8.69      0.49 o 
  -1   8   9       23.40       21.56      0.67 o 
  -5   9   9        8.83        7.82      0.87 o 
  -4   9   9       23.89       23.49      0.80 o 
  -1   1  10      108.69      127.77      1.17 o 
   0   1  10       79.92       75.26      0.72 o 
   1   1  10      290.08      290.91      1.93 o 
  -3   2  10      127.68      128.80      1.07 o 
  -2   2  10      308.48      311.06      1.96 o 
  -1   2  10      290.40      290.06      1.82 o 
   0   2  10        0.41        0.52      0.10 o 
   1   2  10      496.76      494.39      2.78 o 
   2   2  10        5.84        6.95      0.23 o 
  -5   3  10     1100.51     1044.25      5.61 o 
  -4   3  10       24.74       23.32      0.39 o 
  -3   3  10        4.98        9.45      0.26 o 
  -2   3  10      127.66      128.90      1.14 o 
  -1   3  10      496.71      494.47      3.10 o 
   0   3  10       90.62       90.27      0.78 o 
   1   3  10       58.76       59.77      0.66 o 
   2   3  10       13.50       13.53      0.36 o 
   3   3  10       46.10       47.45      0.67 o 
  -7   4  10       47.15       43.95      0.81 o 
  -6   4  10       92.64       90.44      0.96 o 
  -5   4  10       19.98       18.01      0.40 o 
  -4   4  10      312.36      282.55      2.02 o 
  -3   4  10       24.81       22.64      0.37 o 
  -2   4  10        5.84        7.39      0.27 o 
  -1   4  10       58.78       58.26      0.63 o 
   0   4  10        9.40       10.26      0.34 o 
   1   4  10      100.68       91.52      0.90 o 
   2   4  10       26.48       28.27      0.52 o 
   3   4  10       25.25       26.85      0.64 o 
   4   4  10        2.18        2.42      0.35 o 
  -8   5  10        9.11       10.92      0.62 o 
  -7   5  10      192.51      194.44      2.95 o 
  -6   5  10       42.03       39.52      0.71 o 
  -5   5  10      788.12      740.08      5.25 o 
  -4   5  10       19.97       17.83      0.45 o 
  -3   5  10     1100.70     1044.41      5.89 o 
  -2   5  10       13.52       14.43      0.55 o 
  -1   5  10      100.67       91.83      1.00 o 
   0   5  10       39.70       35.31      0.61 o 
   1   5  10        2.14        2.17      0.26 o 
   2   5  10       14.16       13.41      0.56 o 
   3   5  10        8.03        8.05      0.50 o 
  -8   6  10       13.16       12.41      0.60 o 
  -7   6  10       16.70       13.21      0.51 o 
  -6   6  10       33.13       30.23      0.66 o 
  -5   6  10       41.93       41.33      0.73 o 
  -4   6  10       92.62       90.57      1.24 o 
  -3   6  10       46.05       48.29      0.88 o 
  -2   6  10       26.48       26.50      0.64 o 
  -1   6  10        2.15        2.07      0.23 o 
   0   6  10       23.03       21.03      0.56 o 
   1   6  10        1.93        1.86      0.27 o 
   2   6  10        5.74        5.14      0.46 o 
  -8   7  10      106.17      105.30      1.46 o 
  -7   7  10      418.23      400.51      8.23 o 
  -6   7  10       16.75       13.34      0.65 o 
  -5   7  10      192.59      195.89      3.01 o 
  -4   7  10       47.07       44.94      0.88 o 
  -3   7  10       25.22       28.21      0.75 o 
  -2   7  10       14.17       13.47      0.65 o 
  -1   7  10        1.93        2.36      0.38 o 
   0   7  10       32.38       35.86      0.86 o 
   1   7  10        0.52        0.18      0.30 o 
  -7   8  10      106.30      105.42      2.17 o 
  -6   8  10       13.16       13.59      0.69 o 
  -5   8  10        9.09        9.91      0.59 o 
  -4   8  10        2.18        1.99      0.35 o 
  -3   8  10        8.05        7.97      0.53 o 
  -2   8  10        5.72        5.48      0.49 o 
  -1   8  10        0.52       -0.22      0.29 o 
  -1   1  11      133.73      137.55      1.26 o 
   0   1  11       69.41       59.96      0.65 o 
   1   1  11      317.61      327.62      2.57 o 
  -3   2  11       50.86       50.98      0.60 o 
  -2   2  11       43.19       45.39      0.52 o 
  -1   2  11      317.41      325.96      2.04 o 
   0   2  11        6.99        7.56      0.27 o 
   1   2  11        7.43        8.38      0.24 o 
   2   2  11       90.02       90.24      0.80 o 
  -5   3  11       83.33       74.15      0.80 o 
  -4   3  11       34.40       36.90      0.51 o 
  -3   3  11       17.45       18.30      0.35 o 
  -2   3  11       50.83       51.10      0.61 o 
  -1   3  11        7.41        8.88      0.28 o 
   0   3  11      442.05      467.00      3.01 o 
   1   3  11       64.57       63.65      0.77 o 
   2   3  11      143.25      136.34      1.26 o 
   3   3  11      270.13      264.00      2.04 o 
  -7   4  11       94.52       96.07      1.50 o 
  -6   4  11       15.01       15.17      0.41 o 
  -5   4  11      235.78      225.96      1.94 o 
  -4   4  11      452.64      420.46      2.81 o 
  -3   4  11       34.36       36.53      0.51 o 
  -2   4  11       90.03       86.36      0.85 o 
  -1   4  11       64.60       65.26      0.70 o 
   0   4  11      112.84      110.79      1.08 o 
   1   4  11      178.83      176.57      1.59 o 
   2   4  11       18.48       18.59      0.60 o 
   3   4  11       13.40       13.03      0.58 o 
   4   4  11       58.05       58.20      1.98 o 
  -8   5  11        8.12        7.45      0.54 o 
  -7   5  11       22.29       23.94      0.63 o 
  -6   5  11       33.69       33.08      0.66 o 
  -5   5  11       74.93       72.25      0.90 o 
  -4   5  11      235.84      223.98      1.89 o 
  -3   5  11       83.24       73.84      0.78 o 
  -2   5  11      143.29      138.79      1.41 o 
  -1   5  11      178.85      178.45      1.71 o 
   0   5  11      925.82      928.74      6.00 o 
   1   5  11       61.35       62.48      0.96 o 
   2   5  11       44.43       44.89      0.90 o 
   3   5  11       74.85       73.67      1.95 o 
  -8   6  11       12.21       13.02      0.62 o 
  -7   6  11        1.52        1.72      0.38 o 
  -6   6  11      101.22      112.73      1.45 o 
  -5   6  11       33.75       33.88      0.69 o 
  -4   6  11       15.03       15.99      0.53 o 
  -3   6  11      270.08      264.98      2.51 o 
  -2   6  11       18.45       17.17      0.68 o 
  -1   6  11       61.31       61.92      1.04 o 
   0   6  11       79.01       77.27      1.10 o 
   1   6  11       21.24       22.78      0.62 o 
   2   6  11       18.20       21.77      0.69 o 
  -7   7  11        1.80        2.79      0.40 o 
  -6   7  11        1.52        1.17      0.30 o 
  -5   7  11       22.28       24.73      0.68 o 
  -4   7  11       94.54       94.95      1.36 o 
  -3   7  11       13.35       12.68      0.66 o 
  -2   7  11       44.45       44.13      0.98 o 
  -1   7  11       21.29       20.29      0.82 o 
   0   7  11       75.44       80.60      1.65 o 
  -6   8  11       12.14       13.32      0.70 o 
  -5   8  11        8.14        6.44      0.51 o 
  -4   8  11       58.06       56.84      1.75 o 
  -3   8  11       74.86       74.85      1.55 o 
  -2   8  11       18.17       19.80      0.94 o 
   0   0  12     1510.45     1518.04     18.24 o 
  -1   1  12        1.59        1.29      0.24 o 
   0   1  12        2.13        1.57      0.20 o 
   1   1  12       72.12       72.94      0.79 o 
  -3   2  12       13.89       13.99      0.43 o 
  -2   2  12      343.37      331.49      2.13 o 
  -1   2  12       72.13       71.60      0.80 o 
   0   2  12        1.69        2.50      0.18 o 
   1   2  12       75.22       73.46      0.80 o 
   2   2  12       41.34       41.39      0.82 o 
  -5   3  12       99.52       94.79      0.94 o 
  -4   3  12       27.97       29.40      0.47 o 
  -3   3  12      237.68      215.68      1.66 o 
  -2   3  12       13.91       14.18      0.58 o 
  -1   3  12       75.22       74.40      0.85 o 
   0   3  12        8.05        8.33      0.30 o 
   1   3  12      192.79      178.99      1.46 o 
   2   3  12      102.77      104.01      1.22 o 
   3   3  12       26.85       25.91      0.57 o 
  -7   4  12       23.40       24.59      0.94 o 
  -6   4  12       40.05       38.55      0.72 o 
  -5   4  12       31.71       29.00      0.52 o 
  -4   4  12       41.35       38.64      0.59 o 
  -3   4  12       27.95       28.58      0.55 o 
  -2   4  12       41.33       40.31      0.62 o 
  -1   4  12      192.69      175.19      1.50 o 
   0   4  12        1.54        1.92      0.21 o 
   1   4  12       48.66       45.38      0.72 o 
   2   4  12        6.79        6.95      0.36 o 
   3   4  12        7.39        8.17      0.42 o 
   4   4  12        8.41        9.10      0.58 o 
  -8   5  12       14.41       12.66      0.66 o 
  -7   5  12        3.51        4.70      0.37 o 
  -6   5  12       16.08       15.21      0.53 o 
  -5   5  12       13.34       13.42      0.46 o 
  -4   5  12       31.71       28.90      0.57 o 
  -3   5  12       99.47       93.29      0.98 o 
  -2   5  12      102.74      101.14      1.17 o 
  -1   5  12       48.65       44.58      0.72 o 
   0   5  12      356.54      340.99      2.79 o 
   1   5  12       85.41       82.17      1.21 o 
   2   5  12       18.08       17.86      0.64 o 
   3   5  12       32.55       33.98      0.93 o 
  -7   6  12        3.20        5.04      0.37 o 
  -6   6  12       22.98       25.80      0.64 o 
  -5   6  12       16.05       15.51      0.59 o 
  -4   6  12       40.05       39.26      1.00 o 
  -3   6  12       26.87       25.11      0.92 o 
  -2   6  12        6.83        6.28      0.40 o 
  -1   6  12       85.60       81.28      1.56 o 
   0   6  12        0.21       -0.01      0.24 o 
   1   6  12       52.87       54.24      1.14 o 
  -7   7  12        0.70        1.49      0.38 o 
  -6   7  12        3.20        3.78      0.42 o 
  -5   7  12        3.53        4.82      0.40 o 
  -4   7  12       23.37       24.72      0.68 o 
  -3   7  12        7.41        8.35      0.56 o 
  -2   7  12       18.10       17.19      0.64 o 
  -1   7  12       52.85       55.13      1.17 o 
   0   7  12       60.71       58.59      1.56 o 
  -5   8  12       14.35       12.73      0.68 o 
  -4   8  12        8.42        8.95      0.72 o 
  -3   8  12       32.55       31.66      1.04 o 
  -1   1  13        4.22        5.85      0.32 o 
   0   1  13      278.48      271.64      3.08 o 
   1   1  13       88.89       88.21      1.11 o 
  -3   2  13      204.96      194.86      1.52 o 
  -2   2  13       31.25       29.67      0.48 o 
  -1   2  13       88.80       88.07      1.03 o 
   0   2  13       47.38       45.23      0.65 o 
   1   2  13       34.34       32.31      0.52 o 
   2   2  13      414.82      394.62      2.73 o 
  -5   3  13      108.05      103.47      1.08 o 
  -4   3  13       84.08       85.60      0.87 o 
  -3   3  13     1242.39     1164.48      6.88 o 
  -2   3  13      205.00      195.69      1.65 o 
  -1   3  13       34.38       32.28      0.56 o 
   0   3  13      222.29      209.52      1.87 o 
   1   3  13      245.28      237.00      1.82 o 
   2   3  13       20.91       22.49      0.83 o 
   3   3  13       28.53       29.43      0.60 o 
  -7   4  13        6.86        6.07      0.43 o 
  -6   4  13       21.05       23.96      0.62 o 
  -5   4  13       51.89       53.31      0.72 o 
  -4   4  13      380.79      360.52      2.42 o 
  -3   4  13       84.06       84.69      0.88 o 
  -2   4  13      414.65      396.33      2.99 o 
  -1   4  13      245.48      231.95      1.83 o 
   0   4  13       40.64       39.93      0.69 o 
   1   4  13       90.91       90.18      1.07 o 
   2   4  13        4.51        4.39      0.30 o 
   3   4  13       75.98       81.18      1.17 o 
  -7   5  13       88.40       87.85      1.49 o 
  -6   5  13       17.38       18.07      0.72 o 
  -5   5  13      222.90      219.12      2.13 o 
  -4   5  13       51.87       52.06      0.79 o 
  -3   5  13      107.98      100.45      1.48 o 
  -2   5  13       20.90       22.54      0.52 o 
  -1   5  13       91.01       88.88      1.08 o 
   0   5  13        4.93        5.15      0.34 o 
   1   5  13       98.63       92.48      1.37 o 
   2   5  13       12.67       13.88      0.60 o 
  -7   6  13        2.87        3.64      0.36 o 
  -6   6  13        0.75        0.88      0.24 o 
  -5   6  13       17.46       18.05      0.61 o 
  -4   6  13       21.05       24.09      0.61 o 
  -3   6  13       28.65       28.89      0.72 o 
  -2   6  13        4.49        4.92      0.49 o 
  -1   6  13       98.41       94.68      1.62 o 
   0   6  13      121.43      138.86      1.82 o 
   1   6  13       13.69       12.25      0.65 o 
  -6   7  13        2.89        4.92      0.53 o 
  -5   7  13       88.37       89.60      1.40 o 
  -4   7  13        6.85        7.03      0.50 o 
  -3   7  13       75.90       79.63      1.27 o 
  -2   7  13       12.70       14.66      0.62 o 
  -1   7  13       13.70       11.86      0.67 o 
  -1   1  14        9.44        9.18      0.40 o 
   0   1  14      257.02      260.39      2.37 o 
   1   1  14       96.61       96.11      1.10 o 
  -3   2  14        5.72        5.75      0.32 o 
  -2   2  14       43.08       40.21      0.58 o 
  -1   2  14       96.59       98.68      1.04 o 
   0   2  14      258.55      241.49      1.95 o 
   1   2  14      101.58       98.48      1.08 o 
   2   2  14      114.32      110.85      1.11 o 
  -5   3  14       31.25       30.13      0.57 o 
  -4   3  14       87.56       86.63      1.07 o 
  -3   3  14      266.37      263.23      1.98 o 
  -2   3  14        5.69        4.85      0.31 o 
  -1   3  14      101.51       99.71      1.08 o 
   0   3  14      653.00      624.12      4.51 o 
   1   3  14        5.79        5.46      0.32 o 
   2   3  14      180.91      179.33      1.68 o 
   3   3  14       39.46       39.67      0.73 o 
  -7   4  14        3.52        2.76      0.49 o 
  -6   4  14       13.62       15.61      0.57 o 
  -5   4  14       14.06       12.19      0.47 o 
  -4   4  14       27.30       29.86      0.52 o 
  -3   4  14       87.64       86.12      0.91 o 
  -2   4  14      114.38      110.70      1.18 o 
  -1   4  14        5.80        5.50      0.32 o 
   0   4  14        8.62        9.95      0.45 o 
   1   4  14       56.06       53.09      0.89 o 
   2   4  14       24.05       24.06      0.78 o 
   3   4  14        2.21        1.86      0.30 o 
  -7   5  14       28.74       30.20      0.81 o 
  -6   5  14       12.08       13.53      0.57 o 
  -5   5  14       42.06       44.73      0.75 o 
  -4   5  14       14.04       12.16      0.45 o 
  -3   5  14       31.24       30.56      0.64 o 
  -2   5  14      180.91      174.82      1.79 o 
  -1   5  14       56.13       54.53      0.84 o 
   0   5  14        0.18        0.12      0.20 o 
   1   5  14       34.79       36.28      0.84 o 
   2   5  14       41.12       41.25      1.00 o 
  -6   6  14       13.87       16.99      0.60 o 
  -5   6  14       12.08       12.70      0.77 o 
  -4   6  14       13.63       15.15      0.56 o 
  -3   6  14       39.49       39.53      0.85 o 
  -2   6  14       24.05       24.14      0.98 o 
  -1   6  14       34.81       36.03      0.90 o 
   0   6  14        0.68        1.20      0.35 o 
  -5   7  14       28.68       30.93      0.81 o 
  -4   7  14        3.51        3.60      0.45 o 
  -3   7  14        2.20        1.96      0.33 o 
  -2   7  14       41.07       43.96      1.03 o 
   0   0  15       20.31       23.06      0.99 o 
  -1   1  15      182.29      171.76      1.97 o 
   0   1  15       16.32       17.26      0.54 o 
   1   1  15      317.64      300.53      2.72 o 
  -3   2  15       15.70       15.51      0.54 o 
  -2   2  15       21.47       23.13      0.60 o 
  -1   2  15      317.53      301.35      2.72 o 
   0   2  15        4.11        4.42      0.28 o 
   1   2  15       14.50       14.96      0.48 o 
   2   2  15      176.29      169.75      1.61 o 
  -5   3  15        6.94        7.29      0.37 o 
  -4   3  15       52.07       49.03      0.76 o 
  -3   3  15      108.04      101.25      1.19 o 
  -2   3  15       15.69       15.47      0.50 o 
  -1   3  15       14.44       14.91      0.50 o 
   0   3  15      255.93      240.22      2.16 o 
   1   3  15      111.58      108.91      1.36 o 
   2   3  15        0.77        0.96      0.25 o 
   3   3  15       25.66       27.66      0.70 o 
  -7   4  15        9.27        8.67      0.53 o 
  -6   4  15       26.47       25.72      0.67 o 
  -5   4  15        7.30        5.74      0.36 o 
  -4   4  15        2.79        3.03      0.25 o 
  -3   4  15       51.99       47.34      0.67 o 
  -2   4  15      176.46      171.90      1.63 o 
  -1   4  15      111.40      108.17      1.23 o 
   0   4  15        0.90        1.73      0.31 o 
   1   4  15       32.49       30.73      0.70 o 
   2   4  15       71.88       73.94      1.12 o 
   3   4  15        7.19        6.75      0.48 o 
  -6   5  15       37.43       36.80      1.00 o 
  -5   5  15        9.48        9.17      0.45 o 
  -4   5  15        7.29        5.91      0.34 o 
  -3   5  15        6.91        6.92      0.40 o 
  -2   5  15        0.78        1.29      0.27 o 
  -1   5  15       32.50       31.04      0.65 o 
   0   5  15        7.03        5.89      0.47 o 
   1   5  15        7.47        7.72      0.49 o 
  -6   6  15        2.85        1.97      0.36 o 
  -5   6  15       37.45       37.33      0.87 o 
  -4   6  15       26.39       25.62      0.67 o 
  -3   6  15       25.63       26.22      0.82 o 
  -2   6  15       71.85       72.51      1.33 o 
  -1   6  15        7.50        8.22      0.51 o 
   0   6  15       16.82       16.57      0.86 o 
  -4   7  15        9.30        9.80      0.55 o 
  -3   7  15        7.15        7.21      0.77 o 
  -1   1  16      372.58      357.46      3.14 o 
   0   1  16       78.78       75.97      1.11 o 
   1   1  16      106.88      100.89      1.33 o 
  -3   2  16      108.17      105.74      1.38 o 
  -2   2  16      298.37      291.26      2.71 o 
  -1   2  16      106.98      101.68      1.33 o 
   0   2  16      308.11      298.14      2.37 o 
   1   2  16       91.64       90.97      1.10 o 
   2   2  16       62.02       62.02      0.90 o 
  -5   3  16       55.20       62.13      1.19 o 
  -4   3  16       13.66       16.24      0.55 o 
  -3   3  16       29.97       32.49      0.76 o 
  -2   3  16      108.13      106.00      1.28 o 
  -1   3  16       91.71       89.04      1.24 o 
   0   3  16       43.57       42.90      0.77 o 
   1   3  16       84.80       91.17      1.22 o 
   2   3  16       55.41       53.47      0.94 o 
   3   3  16       23.33       23.48      0.66 o 
  -6   4  16       91.04       95.04      1.32 o 
  -5   4  16        3.15        3.56      0.31 o 
  -4   4  16       16.83       19.10      0.52 o 
  -3   4  16       13.63       15.70      0.50 o 
  -2   4  16       61.93       60.79      1.02 o 
  -1   4  16       84.84       88.80      1.30 o 
   0   4  16      117.85      124.13      1.59 o 
   1   4  16       48.73       50.05      0.91 o 
   2   4  16      136.08      148.13      1.73 o 
  -6   5  16       10.62       13.36      0.67 o 
  -5   5  16        3.64        2.79      0.33 o 
  -4   5  16        3.14        3.82      0.33 o 
  -3   5  16       55.24       60.41      1.11 o 
  -2   5  16       55.46       54.45      1.03 o 
  -1   5  16       48.67       50.19      0.92 o 
   0   5  16       40.35       41.84      0.84 o 
   1   5  16       87.66       92.55      1.45 o 
  -5   6  16       10.60       12.54      0.55 o 
  -4   6  16       91.03       95.36      1.44 o 
  -3   6  16       23.34       24.81      0.74 o 
  -2   6  16      136.15      151.29      2.41 o 
  -1   6  16       87.66       89.91      1.53 o 
  -1   1  17       74.02       75.82      1.15 o 
   0   1  17      144.32      139.30      1.66 o 
   1   1  17       31.44       31.16      0.73 o 
  -3   2  17       46.51       44.64      0.87 o 
  -2   2  17        1.16        1.10      0.25 o 
  -1   2  17       31.47       31.45      0.89 o 
   0   2  17      174.08      172.42      1.64 o 
   1   2  17       47.39       47.91      0.79 o 
   2   2  17        7.99        7.92      0.40 o 
  -5   3  17       78.44       84.85      1.24 o 
  -4   3  17       32.59       29.80      0.68 o 
  -3   3  17        4.03        4.02      0.39 o 
  -2   3  17       46.56       43.92      0.87 o 
  -1   3  17       47.36       49.27      0.92 o 
   0   3  17      244.27      248.84      2.30 o 
   1   3  17       54.31       57.73      1.13 o 
   2   3  17        1.17        0.76      0.36 o 
  -5   4  17        2.85        2.33      0.38 o 
  -4   4  17        0.68        0.56      0.21 o 
  -3   4  17       32.57       29.50      0.63 o 
  -2   4  17        8.01        7.74      0.44 o 
  -1   4  17       54.30       56.91      1.05 o 
   0   4  17      139.42      136.75      1.62 o 
   1   4  17       12.50       11.94      0.54 o 
  -5   5  17       57.47       59.39      1.09 o 
  -4   5  17        2.86        3.17      0.38 o 
  -3   5  17       78.34       83.18      1.34 o 
  -2   5  17        1.17        1.11      0.27 o 
  -1   5  17       12.49       11.61      0.58 o 
   0   5  17      148.19      152.37      1.78 o 
   0   0  18      985.02     1004.27     13.07 o 
  -1   1  18       36.43       37.53      0.87 o 
   0   1  18       50.76       52.76      0.99 o 
   1   1  18       56.88       55.92      1.01 o 
  -3   2  18        6.19        6.15      0.43 o 
  -2   2  18        7.39        6.22      0.41 o 
  -1   2  18       56.98       56.75      1.01 o 
   0   2  18       99.34      109.09      2.02 o 
   1   2  18       49.59       50.39      0.90 o 
   2   2  18       13.48       13.68      0.52 o 
  -5   3  18       53.02       58.26      1.03 o 
  -4   3  18       31.69       32.47      0.73 o 
  -3   3  18        4.54        4.37      0.38 o 
  -2   3  18        6.17        5.59      0.41 o 
  -1   3  18       49.59       49.28      0.96 o 
   0   3  18        3.72        2.97      0.38 o 
   1   3  18       30.40       30.94      0.81 o 
   2   3  18       11.60       11.86      0.60 o 
  -4   4  18       10.87        9.10      0.48 o 
  -3   4  18       31.56       31.80      0.72 o 
  -2   4  18       13.50       14.16      0.62 o 
  -1   4  18       30.43       30.78      0.79 o 
   0   4  18       19.13       21.41      0.71 o 
  -3   5  18       53.05       60.30      1.23 o 
  -2   5  18       11.61       11.98      0.62 o 
  -1   1  19        0.10       -0.03      0.24 o 
   0   1  19       44.97       42.96      0.90 o 
   1   1  19      114.64      122.22      1.65 o 
  -3   2  19       16.26       18.33      0.68 o 
  -2   2  19       17.53       18.03      0.67 o 
  -1   2  19      114.56      120.61      1.60 o 
   0   2  19      122.33      125.21      1.65 o 
   1   2  19       16.60       18.37      0.67 o 
   2   2  19      132.92      139.68      1.69 o 
  -4   3  19       49.56       53.96      0.98 o 
  -3   3  19       54.50       57.49      1.07 o 
  -2   3  19       16.21       16.41      0.67 o 
  -1   3  19       16.64       17.92      0.67 o 
   0   3  19       11.45       11.54      0.79 o 
   1   3  19       98.79      104.61      3.01 o 
  -3   4  19       49.60       51.84      0.96 o 
  -2   4  19      133.03      137.01      1.80 o 
  -1   4  19       98.80      103.08      1.53 o 
  -1   1  20        5.84        6.57      0.45 o 
   0   1  20        3.22        3.88      0.50 o 
   1   1  20       20.38       23.02      0.69 o 
  -2   2  20       76.68       79.61      2.63 o 
  -1   2  20       20.41       23.46      0.72 o 
   0   2  20        0.04        0.09      0.26 o 
                                                 
